# Supplementary material for: Anisotropically Shaped Magnetic/Plasmonic Nanocomposites for Information Encryption and Magnetic-Field-Direction Sensing
Source: Research (Wash D C). 2018 Aug 30;2018:7527825. doi: 10.1155/2018/7527825 (PMC6750074; doi:10.1155/2018/7527825)
Supplement: Supplementary Materials — Figure S1: XRD patterns of β-FeOOH nanorods before and after reduction. Figure S2: the enlarged low-field curve of the magnetic hysteresis loop of Fe3O4 NRs@SiO2. Figure S3: UV-Vis spectra and TEM images of products during the seeded growth process. Figure S4: extinction spectra of magnetic nanorod with and without an external magnetic field. Figure S5: extinction spectra of CS2 and nanocomposites when θ is 90°. Figure S6: characterization of the IR light source and photodiode used in the IRPECS. Figure S7: diagram of the IRPECS and identification system. Figure S8: 27 possible combinations of information encryption based on a 3-column film. Figure S9: θ angle and voltage plotted over time. Movie S1: information decryption when using Y-polarized light. Movie S2: information decryption when using Z-polarized light. Movie S3: 27 combinations of information encryption based on a 3-column film. Movie S4: setup for controlling the rotation of the magnet using a servomotor. Movie S5: an actuator system based on the magnetic-filed-direction sensor. [file 7527825.f1.zip]

Archive with 7 entries (6 files):
- 7527825.f1/
- 7527825.f1/Wang-supporting-revised.docx
- 7527825.f1/Wangsuppmovie1.mp4
- 7527825.f1/Wangsuppmovie2.mp4
- 7527825.f1/Wangsuppmovie3.mp4
- 7527825.f1/Wangsuppmovie4.mp4
- 7527825.f1/Wangsuppmovie5.mp4
